# Supplementary material for: Monocarboxylate Transporter-1 (MCT1)-Mediated Lactate Uptake Protects Pancreatic Adenocarcinoma Cells from Oxidative Stress during Glutamine Scarcity Thereby Promoting Resistance against Inhibitors of Glutamine Metabolism
Source: Antioxidants (Basel). 2023 Sep 30;12(10):1818. doi: 10.3390/antiox12101818 (PMC10604597; doi:10.3390/antiox12101818)
Supplement: Supplementary file 1 [file antioxidants-12-01818-s001.zip]

Archive with 1 entries (1 files):
- antioxidants-2588142-supplementary.pdf
